# Supplementary material for: A capture methyl-seq protocol with improved efficiency and cost-effectiveness using pre-pooling and enzymatic conversion
Source: BMC Res Notes. 2023 Jul 6;16:141. doi: 10.1186/s13104-023-06401-3 (PMC10326935; doi:10.1186/s13104-023-06401-3)
Supplement: Supplementary file 3 — Additional file 3: Text S3. Shellscript_A_AdjustReadNumbers. [file 13104_2023_6401_MOESM3_ESM.txt]

#!/bin/sh -x
#
# Script name:ScriptA_AdjustReadNumbers.sh
#
# Purpose of script: Sampling specified number of reads from multiple fastq.gz files
#
# Date Created: 2022/12/29
#
# Written by Keita Hasegawa and Kazuhiko Nakabayashi for the following study:
#
# Keita Hasegawa et al.
# "A capture methyl-seq protocol with improved efficiency and cost-effectiveness using pre-pooling and enzymatic conversion"
# 
# 
# Contact information:
# Kazuhiko Nakabayashi, Ph.D.
# nakabaya-k@ncchd.go.jp 
# Laboratory of Developmental Genomics, Research Institute, National Center for Child Health and Development, Tokyo, Japan
#
#
# Required Files in same working directory
# $1: this script
# $2: raw paired-end fastq files= "$sample"_R1_*.fastq.gz and "$sample"_R2_*.fastq.gz 
#
#
# Usage
# ./this_script
#
#
# Output 2 Directory and 1 Files
# Dir1: "$RawFastqDir"
#  File01: "$sample"_R1_*.fastq.gz and "$sample"_R2_*.fastq.gz
#  File02: dir_list.txt
# Dir2: "$SamplingFastqDir"
#  File01: "$sample"-"$ReadNumber"_R1_1.fastq.gz
#  File02: "$sample"-"$ReadNumber"_R2_1.fastq.gz
#
# File1: Result_readnumber.txt
#
#
#
# This script requires the following tools:
export PATH=/home/xxx/yyyy/seqkit/:$PATH    # Add the path to seqkit

# Specify the parameters and names below before starting run this script
ReadNumber=20000000
RawFastqDir=1_RawFastqFiles
SamplingFastqDir=2_SamplingFastqFiles


# Step1: Make "$RawFastqDir" and move raw fastq files to "$RawFastqDir"
mkdir "$RawFastqDir"
mv *fastq.gz "$RawFastqDir"

## Step2: Make dir_list.txt for "for loop"
ls -l "$RawFastqDir" | awk '{print $9}' | sed -e '1d' | sed 's/_R1_1.fastq.gz//g' | sed 's/_R2_1.fastq.gz//g' | uniq | tee dir_list.txt
mv dir_list.txt "$RawFastqDir"


## Step3: Generate "$ReadNumber" fastq file by using seqkit
for sample in `cat "$RawFastqDir"/dir_list.txt`
do
seqkit shuffle "$RawFastqDir"/"$sample"_R1_1.fastq.gz | seqkit head -n "$ReadNumber" > "$sample"-"$ReadNumber"_R1_1.fastq
seqkit shuffle "$RawFastqDir"/"$sample"_R2_1.fastq.gz | seqkit head -n "$ReadNumber" > "$sample"-"$ReadNumber"_R2_1.fastq
done


## Step4: Confirm reads number in each sampling fastq file and write to "Result_readnumber.txt"
rm -rf "$RawFastqDir"/dir_list.txt
wc -l *.fastq | awk '{print $1/4,$2}' >> Result_readnumber.txt


## Step5: Compress sampling fastqfiles in gzip format
gzip *.fastq


## Step6: Make "$SamplingFastqDir" and move sampling fastq files to "$SamplingFastqDir"
mkdir "$SamplingFastqDir"
mv *fastq.gz "$SamplingFastqDir"


exit
