# Supplementary material for: A capture methyl-seq protocol with improved efficiency and cost-effectiveness using pre-pooling and enzymatic conversion
Source: BMC Res Notes. 2023 Jul 6;16:141. doi: 10.1186/s13104-023-06401-3 (PMC10326935; doi:10.1186/s13104-023-06401-3)
Supplement: Supplementary file 9 — Additional file 9: Table S1. Index information and sequencing stats for four EMCap libraries. Table S2. Comparison of the numbers and the ratios of target CpG sites covered (read_depth >= 1) between BSCap_high libraries and EMCap libraries. Table S3. Comparison of the average read depth for capture-target CpG sites between BSCap_high libraries and EMCap libraries. [file 13104_2023_6401_MOESM9_ESM.xlsx]

## Sheet: Table_S1
Table S1 (Hasegawa K et al.) : Index information and sequencing stats for four EMCap libraries
Library_name	Adapter name	i5 index (HiSeq X)	i7 index	Total Bases	Read Count	GC (%)	AT (%)	Q20 (%)	Q30 (%)
EMCap_1	xGen UDI-UMI Adapter, Index 9	CTCGTTCT	CGGCTAATNNNNNNNNN	6833137164	45252564	26.12	73.88	93.84	89.05
EMCap_2	xGen UDI-UMI Adapter, Index 10	TGGAAGCA	ATCGATCGNNNNNNNNN	11605596958	76858258	25.83	74.17	95.61	91.48
EMCap_3	xGen UDI-UMI Adapter, Index 11	AGTCGAAG	GCAAGATCNNNNNNNNN	9333320268	61810068	25.88	74.12	95.79	91.73
EMCap_4	xGen UDI-UMI Adapter, Index 12	AACAGGTG	GCTATCCTNNNNNNNNN	6496927812	43026012	25.84	74.16	95.71	91.67

## Sheet: Table_S2
Table S2 (Hasegawa K et al.) : Comparison of the numbers and the ratios of target CpG sites covered (read_depth >=1) between BSCap_high libraries and EMCap libraries
Library_name	File_name	Target_CG_sites_all	Target_CG_sites_covered (>=1)	Ratio_covered _individual	Ratio_covered _average
EMCap_1	EMCap_1_all_bismark_hisat2_hs37d5_nsort_nodup_3677487057bases_methylKit.txt	3156463	3020789	0.957017	0.959963
EMCap_2	EMCap_2_all_bismark_hisat2_hs37d5_nsort_nodup_3677487176bases_methylKit.txt	3156463	3030730	0.960166
EMCap_3	EMCap_3_all_bismark_hisat2_hs37d5_nsort_nodup_3677487101bases_methylKit.txt	3156463	3043224	0.964125
EMCap_4	EMCap_3_all_bismark_hisat2_hs37d5_nsort_nodup_3677487206bases_methylKit.txt	3156463	3025603	0.958542
BSCap_high_1	SRR12063112_all_hs37d5_nsort_nodup_3677487079bases_methylKit.txt	3156463	3074005	0.973876	0.97599
BSCap_high_2	SRR12063113_all_hs37d5_nsort_nodup_3677497955bases_methylKit.txt	3156463	3086368	0.977793
BSCap_high_3	SRR12063114_all_hs37d5_nsort_nodup_3677556450bases_methylKit.txt	3156463	3086305	0.977773
BSCap_high_4	SRR12063115_all_hs37d5_nsort_nodup_3677487070bases_methylKit.txt	3156463	3076027	0.974517

## Sheet: Table_S3
Table S3 (Hasegawa K et al.) : Comparison of the average read depth for capture-target CpG sites between BSCap_high libraries and EMCap libraries
Library_name	file_name	Sum_of_coverage_for _target_CG_sites: [A]	Target_CG_sites_all: [B]	Target_CG_sites _covered (>=1)	Target_CG_sites _not_covered	Average_read_depth: [A] / [B] (individual)	Average_read_depth [A] / [B] (group_average)
EMCap_1	EMCap_1_all_bismark_hisat2_hs37d5_nsort_nodup_3677487057bases_methylKit.txt	50786093	3156463	3020789	135674	16.0896	16.4054
EMCap_2	EMCap_2_all_bismark_hisat2_hs37d5_nsort_nodup_3677487176bases_methylKit.txt	51912955	3156463	3030730	125733	16.4466
EMCap_3	EMCap_3_all_bismark_hisat2_hs37d5_nsort_nodup_3677487101bases_methylKit.txt	53126814	3156463	3043224	113239	16.8311
EMCap_4	EMCap_3_all_bismark_hisat2_hs37d5_nsort_nodup_3677487206bases_methylKit.txt	51306711	3156463	3025603	130860	16.2545
BSCap_high_1	SRR12063112_all_hs37d5_nsort_nodup_3677487079bases_methylKit.txt	48390706	3156463	3074005	82458	15.3307	16.5905
BSCap_high_2	SRR12063113_all_hs37d5_nsort_nodup_3677497955bases_methylKit.txt	55955384	3156463	3086368	70095	17.7272
BSCap_high_3	SRR12063114_all_hs37d5_nsort_nodup_3677556450bases_methylKit.txt	54923242	3156463	3086305	70158	17.4002
BSCap_high_4	SRR12063115_all_hs37d5_nsort_nodup_3677487070bases_methylKit.txt	50199496	3156463	3076027	80436	15.9037
